# Supplementary material for: Synchronous Defect and Interface Engineering of NiMoO4 Nanowire Arrays for High-Performance Supercapacitors
Source: Nanomaterials (Basel). 2022 Mar 26;12(7):1094. doi: 10.3390/nano12071094 (PMC9000437; doi:10.3390/nano12071094)
Supplement: Supplementary file 1 [file nanomaterials-12-01094-s001.zip]

Archive with 1 entries (1 files):
- nanomaterials-1639888-supplementary.pdf
